# Supplementary material for: Structural and dynamic basis of DNA capture and translocation by mitochondrial Twinkle helicase
Source: Nucleic Acids Res. 2022 Nov 18;50(20):11965–78. doi: 10.1093/nar/gkac1089 (PMC9723800; doi:10.1093/nar/gkac1089)
Supplement: gkac1089_Supplemental_Files [file gkac1089_supplemental_files.zip]

Archive with 7 entries (7 files):
- NAR.Twinkle.0918.Supp.pdf
- video S1_1.mp4
- video S2_4X.mp4
- Video S3_4X.mp4
- video S4_4X.mp4
- video S5_2X.mp4
- video S6_1.25.mp4
